# Supplementary material for: Environmental Factors Driving the Spatial Distribution Pattern of Venerable Trees in Sichuan Province, China
Source: Plants (Basel). 2022 Dec 19;11(24):3581. doi: 10.3390/plants11243581 (PMC9780929; doi:10.3390/plants11243581)
Supplement: Supplementary file 1 [file plants-11-03581-s001.zip]

Archive with 1 entries (1 files):
- plants-2081494-supplementary.pdf
